# Supplementary material for: Correction: Leaving no one behind on the road to Universal Health Coverage: The Kerala story
Source: Int J Equity Health. 2024 Jul 9;23:137. doi: 10.1186/s12939-024-02195-3 (PMC11232204; doi:10.1186/s12939-024-02195-3)
Supplement: Supplementary file 1 — Supplementary Material 1. [file 12939_2024_2195_MOESM1_ESM.zip]

Archive with 5 entries (5 files):
- 12939-2023-1978-4 Sreekumar.pdf
- 12939-2023-1981-9 Nayar.pdf
- 12939-2023-1991-7 Chandru.pdf
- 12939-2023-2005-2 Sharma.pdf
- 12939-2023-2090-3 Vincent.pdf
